# Supplementary material for: Orthosteric STING inhibition elucidates molecular correction of SAVI STING
Source: Nat Commun. 2025 Jul 1;16:5695. doi: 10.1038/s41467-025-60632-5 (PMC12217682; doi:10.1038/s41467-025-60632-5)
Supplement: Supplementary file 4 — Source Data [file 41467_2025_60632_MOESM4_ESM.xlsx]

## Sheet: Figure 1a
Concentration (uM)	diABZI-i
0.0008	104.447	100.909	94.6437
0.0025	116.388	97.0025	97.5921
0.0076	86.3145	89.8526	92.285
0.0229	85.7248	81.2285	81.5233
0.0686	27.0516	42.5307	53.2924
0.2058	9.5086	10.0983	10.688
0.6173	8.91892	9.5086	8.91892
1.8519	10.0983	9.5086	9.21376
5.5556	7.44472	7.73956	8.62408
16.6667	8.0344	10.9828	8.0344
50	10.0983	9.21376	9.5086
Concentration (uM)	diABZI-a1
0	0	2.11468	0.816389
0.001	2.11468	0	0
0.01	16.3882	9.4727	0
0.025	45.3624	34.8706	32.9432
0.05	69.1604	67.691	44.7449
0.1	91.6072	105.867	82.8565
0.5	110.209	100.751	104.161
1	113.079	106.952	109.434
5	117.424	106.487	102.843
10	95.7908	91.4523	97.573
25	97.728	93.5439	92.6143
50	92.3819	88.7414	98.503

## Sheet: Figure 1f
Concentration (uM)	THIQi
0.000169351	100	100	100
0.000508053	100.067	97.9045	86.3136
0.00152416	86.6859		91.7719
0.00457247	87.0416	80.1487
0.0137174	70.2601	53.5827	74.3381
0.0411523	49.6333	40.8517	49.9796
0.123457	31.7626	29.4727	21.3849
0.37037	28.6286	27.58	17.7597
1.11111	14.8033	13.5421	10.1833
3.33333	11.936	10.7256	8.87984
10	7.09046	4.28121	3.62525

## Sheet: Figure 4h
B1	STING (ng)	STING			G158A			G158E			V155M			M271V			M271V_V155M			M271A			M271A_V155M			M271I			M271I_V155M			M271L			M271L_V155M			M271S			M271S_V155M			M271G			M271G_V155M
	0	1	0.0693375	3	1	0.0693375	3	1	0.0693375	3	1	0.0693375	3	1	0.0693375	3	1	0.0693375	3	1	0.0693375	3	1	0.0693375	3	1	0.0693375	3	1	0.0693375	3	1	0.0693375	3	1	0.0693375	3	1	0.0693375	3	1	0.0693375	3	1	0.0693375	3	1	0.0693375	3
	25	1.28205	0.285454	3	8.09615	2.9707	3	1.07051	0.238906	3	5.01282	0.596257	3	2.46795	0.665155	3	1.83974	0.387171	3	3.89744	0.156626	3	4.04487	0.558134	3	1.32051	0.182777	3	1.39103	0.178684	3	2.22436	0.576068	3	4.63462	0.378802	3	0.865385	0.120096	3	0.769231	0.0666173	3	0.903846	0.199852	3	0.801282	0.128045	3
	50	1.17949	0.117502	3	4.9359	0.507464	3	1.10256	0.39427	3	6.5	0.440632	3	3.05128	0.736148	3	1.73718	0.163556	3	4.46795	0.447847	3	3.76282	1.01055	3	1.64103	0.319678	3	1.39103	0.0777202	3	3.33974	0.728827	3	7.05769	1.78825	3	0.942308	0.202609	3	0.967949	0.154246	3	0.641026	0.19643	3
		Mean	SD	N	Mean	SD	N	Mean	SD	N	Mean	SD	N	Mean	SD	N	Mean	SD	N	Mean	SD	N	Mean	SD	N	Mean	SD	N	Mean	SD	N	Mean	SD	N	Mean	SD	N	Mean	SD	N	Mean	SD	N	Mean	SD	N	Mean	SD	N
B2	STING (ng)	STING			G158A			G158E			V155M			M271V			M271V_V155M			M271A			M271A_V155M			M271I			M271I_V155M			M271L			M271L_V155M			M271S			M271S_V155M			M271G			M271G_V155M
	0	1	0.121434	3	1	0.121434	3	1	0.121434	3	1	0.121434	3	1	0.121434	3	1	0.121434	3	1	0.121434	3	1	0.121434	3	1	0.121434	3	1	0.121434	3	1	0.121434	3	1	0.121434	3	1	0.121434	3	1	0.121434	3	1	0.121434	3	1	0.121434	3
	25	1.2037	0.176655	3	9.83333	1.55688	3	1.17901	0.238834	3	5.7037	0.27654	3	2.35185	0.148148	3	2.60494	0.712502	3	4.64198	0.35055	3	7.30247	1.76289	3	1.56173	0.26014	3	1.67901	0.126053	3	2.09259	0.409506	3	3.94444	0.424313	3	0.969136	0.154197	3	0.969136	0.198013	3	0.925926	0.133539	3			3
	50	1.32099	0.07011	3	9.35802	0.963022	3	1.08025	0.177945	3	7.11111	0.982878	3	3.0679	0.131381	3	2.46914	0.35055	3	5.97531	0.882371	3	5.35185	0.78327	3	1.77778	0.225288	3	2.60494	0.281051	3	3.17284	0.214634	3	7.92593	0.272795	3	0.95679	0.0213833	3	1.2037	0.401045	3	0.876543	0.07011	3	1.09259	0.19245	3
		Mean	SD	N	Mean	SD	N	Mean	SD	N	Mean	SD	N	Mean	SD	N	Mean	SD	N	Mean	SD	N	Mean	SD	N	Mean	SD	N	Mean	SD	N	Mean	SD	N	Mean	SD	N	Mean	SD	N	Mean	SD	N	Mean	SD	N	Mean	SD	N
B3	STING (ng)	STING			G158A			G158E			V155M			M271V			M271V_V155M			M271A			M271A_V155M			M271I			M271I_V155M			M271L			M271L_V155M			M271S			M271S_V155M			M271G			M271G_V155M
	0	1	0.0654654	3	1	0.0654654	3	1	0.0654654	3	1	0.0654654	3	1	0.0654654	3	1	0.0654654	3	1	0.0654654	3	1	0.0654654	3	1	0.0654654	3	1	0.0654654	3	1	0.0654654	3	1	0.0654654	3	1	0.0654654	3	1	0.0654654	3	1	0.0654654	3	1	0.0654654	3
	25	1.54286	0.113389	3	24.7714	4.7312	3	1	0.137766	3	14.7714	4.09512	3	5.48571	0.323564	3	3.81429	0.673553	3	11	1.90911	3	7.88571	1.30345	3	2.3	0.219926	3	4.02857	0.56043	3	4.97143	0.222692	3	10.2571	2.82998	3	1.01429	0.258331	3	0.8	0.137766	3	0.957143	0.211409	3			3
	50	2.38571	0.539274	3	16.7429	0.893171	3	0.842857	0.123718	3	13.3429	1.28667	3	5.98571	1.10961	3	5.38571	1.02708	3	10.0286	2.72371	3	10.8	1.21521	3	3.95714	0.718843	3	2.8	0.0247436	3	6.62857	0.846722	3	12.2857	1.24679	3	0.871429	0.130931	3	0.957143	0.193254	3	0.842857	0.0247436	3	0.828571	0.0989743	3
		Mean	SD	N	Mean	SD	N	Mean	SD	N	Mean	SD	N	Mean	SD	N	Mean	SD	N	Mean	SD	N	Mean	SD	N	Mean	SD	N	Mean	SD	N	Mean	SD	N	Mean	SD	N	Mean	SD	N	Mean	SD	N	Mean	SD	N	Mean	SD	N
	0 (ng)			25 (ng)			50 (ng)
	B1	B2	B3	B1	B2	B3	B1	B2	B3
STING	1	1	1	1.28205	1.2037	1.54286	1.17949	1.32099	2.38571
G158A	1	1	1	8.09615	9.83333	24.7714	4.9359	9.35802	16.7429
G158E	1	1	1	1.07051	1.17901	1	1.10256	1.08025	0.842857
V155M	1	1	1	5.01282	5.7037	14.7714	6.5	7.11111	13.3429
M271V	1	1	1	2.46795	2.35185	5.48571	3.05128	3.0679	5.98571
M271V_V155M	1	1	1	1.83974	2.60494	3.81429	1.73718	2.46914	5.38571
M271A	1	1	1	3.89744	4.64198	11	4.46795	5.97531	10.0286
M271A_V155M	1	1	1	4.04487	7.30247	7.88571	3.76282	5.35185	10.8
M271I	1	1	1	1.32051	1.56173	2.3	1.64103	1.77778	3.95714
M271I_V155M	1	1	1	1.39103	1.67901	4.02857	1.39103	2.60494	2.8
M271L	1	1	1	2.22436	2.09259	4.97143	3.33974	3.17284	6.62857
M271L_V155M	1	1	1	4.63462	3.94444	10.2571	7.05769	7.92593	12.2857
M271S	1	1	1	0.865385	0.969136	1.01429	0.942308	0.95679	0.871429
M271S_V155M	1	1	1	0.769231	0.969136	0.8	0.967949	1.2037	0.957143
M271G	1	1	1	0.903846	0.925926	0.957143	0.641026	0.876543	0.842857
M271G_V155M	1	1	1	0.801282				1.09259	0.828571
*Each data point is the mean of 3 technical replicates (see "Sheet1" for SD of replicates)

## Sheet: Figure 5d
	WT			average
	1.23669	0.966583	0.79673	1
	1.11748	0.998572	0.883947	1
	1.16507	0.765938	1.06899	1
	1.14817	1.03582	0.816009	1
	V155M			average
	15.7521	13.3699	13.2892	14.137
	12.8153	19.031	14.7785	15.5416
	13.3081	14.1208	12.4085	13.2791
	9.24081	11.8001	12.9299	11.3236

## Sheet: Figure 5e
Rep1
Concentration (uM)	diABZI-a1				THIQi				diABZI-i
0	1				1				1
0.001	1.19176	1.05635	1.03793		1.00914	1.05725	1.00242		0.841564	0.782449	0.791471
0.01	1.87031	1.70595	1.7065		0.94793	0.986768	0.970902		0.996347	0.844884	1.01583
0.025	3.91455	3.52183	3.65638		0.946638	1.01786	1.00722		1.65252	1.61539	1.55926
0.05	4.54756	4.46927	4.1237		1.00136	1.08066	1.03273		1.71462	1.67554	1.70557
0.1	4.78444	4.50541	4.20112		0.983442	1.0791	1.0273		1.76042	1.84573	1.75457
0.5	4.89696	4.45157	4.35833		1.00079	1.07662	1.04928		1.74362	1.82441	1.79018
1	4.60789	4.39233	4.40434		1.05608	1.02752	1.09469		1.64722	1.68699	1.64707
5	4.45342	4.59883	4.26064		1.08949	1.09512	1.13437		1.58584	1.58006	1.61261
10	4.69247	4.45915	4.33506		0.875971	0.885133	0.844744		1.49336	1.46153	1.40335
25	4.82741	4.35705	4.06112		0.490459	0.365839	0.416395		1.31854	1.35646	1.31542
35	4.53917	4.37735	4.16754		0.388236	0.376045	0.370529		1.19955	1.19297	1.1522
50	4.9076	4.4688	4.23568		0.381417	0.364523	0.378548
Rep2
Concentration (uM)	diABZI-a1				THIQi				diABZI-i
0	1				1				1
0.001	0.833879	0.958799	0.89253		0.831937	0.931311	0.866169		0.906634	0.850131	0.924459
0.01	1.1628	1.44209	1.43818		0.843214	0.933237	0.918245		1.12567	1.01525	1.12939
0.025	2.51278	2.49022	2.45671		0.893483	1.0295	0.952827		1.57923	1.54007	1.8537
0.05	2.89762	2.96258	2.74814		0.886352	1.06583	1.01564		1.77141	1.67149	1.92698
0.1	3.47896	3.23477	3.00513		0.863463	1.03149	1.05699		1.70182	1.69226	1.96109
0.5	4.06018	3.83341	3.78936		0.922255	1.03383	1.047		1.82746	1.71081	1.98274
1	4.22069	4.16253	3.79267		0.80907	1.11869	1.04974		1.94494	1.71284	1.91273
5	3.92903	4.05556	3.81524		0.981427	1.11968	1.08983		1.76621	1.63427	1.82334
10	3.48025	3.8517	3.84686		0.87514	1.00131	1.00484		1.73248	1.68717	1.78765
25	3.55238	3.74697	3.6758		0.702688	0.868749	0.746523		1.67188	1.5426	1.73863
35	3.27786	3.45003	3.55413		0.714637	0.770836	0.744549		1.55681	1.4399	1.54632
50	3.64873	3.58477	3.6809		0.703057	0.780017	0.77372
Rep3
Concentration (uM)	diABZI-a1				THIQi				diABZI-i
0	1				1				1
0.001	1.28511	0.802584	1.0272		1.2141	0.874889	0.910309		1.20595	0.989694	0.958489
0.01	2.12154	2.15535	2.31059		1.1677	0.780113	0.836435		1.14389	1.4147	1.12693
0.025	3.23367	2.96595	2.36375		0.98365	0.642853	0.785675		2.12208	2.24835	1.57374
0.05	4.87054	3.50536	2.42152		1.04519	0.783745	0.916023		2.59977	2.71269	1.60754
0.1	5.04411	3.50987	4.32505		1.05481	0.602498	0.788835		2.44862	2.66331	1.67171
0.5	5.42801	3.55744	2.99392		1.34284	1.01731	0.960669		2.24169	3.6203	2.54704
1	6.2844	3.51501	3.37543		1.35615	1.07002	1.00986		3.0109	3.7079	2.14282
5	5.35115	3.39228	3.5623		1.27647	0.881249	1.22411		2.69371	3.61035	2.03564
10	5.35416	3.46016	3.47188		0.802419	0.616289	0.78564		2.31991	4.13287	2.25564
25	5.5646	4.04913	3.31986		0.322672	0.28907	0.296581		2.6659	2.5476	2.3484
35	5.21476	3.31822	3.95126		0.275454	0.179819	0.269543		2.34148	2.88134	1.9502
50	4.65372	4.52957	4.09223		0.193403	0.163588	0.249944
